# Supplementary material for: Application of Compound-Specific Isotope Analysis in Environmental Forensic and Strategic Management Avenue for Pesticide Residues
Source: Molecules. 2021 Jul 21;26(15):4412. doi: 10.3390/molecules26154412 (PMC8348328; doi:10.3390/molecules26154412)
Supplement: Supplementary file 1 [file molecules-26-04412-s001.zip]

Archive with 1 entries (1 files):
- molecules-1299794-supplementary.pdf
